# Supplementary material for: Response of Parasite Community Composition to Aquatic Pollution in Common Carp (Cyprinus carpio L.): A Semi-Experimental Study
Source: Animals (Basel). 2023 Apr 25;13(9):1464. doi: 10.3390/ani13091464 (PMC10177495; doi:10.3390/ani13091464)
Supplement: Supplementary file 1 [file animals-13-01464-s001.zip]

Archive with 1 entries (1 files):
- animals-2276289-supplementary.pdf
